# Supplementary material for: Impact of Obesity on Clinical Outcomes of Patients with Intra-Abdominal Hypertension and Abdominal Compartment Syndrome
Source: Life (Basel). 2023 Jan 24;13(2):330. doi: 10.3390/life13020330 (PMC9961081; doi:10.3390/life13020330)
Supplement: Supplementary file 1 [file life-13-00330-s001.zip]

Archive with 1 entries (1 files):
- life-2155151-supplementary.pdf
